# Supplementary material for: Structural Features of a Full-Length Ubiquitin Ligase Responsible for the Formation of Patches at the Plasma Membrane
Source: Int J Mol Sci. 2021 Aug 31;22(17):9455. doi: 10.3390/ijms22179455 (PMC8431560; doi:10.3390/ijms22179455)
Supplement: Supplementary file 1 [file ijms-22-09455-s001.zip]

Archive with 1 entries (1 files):
- ijms-1345017-supplementary.pdf
